# Supplementary material for: Improving the Accuracy of Permeability Data to Gain Predictive Power: Assessing Sources of Variability in Assays Using Cell Monolayers
Source: Membranes (Basel). 2024 Jul 14;14(7):157. doi: 10.3390/membranes14070157 (PMC11278619; doi:10.3390/membranes14070157)
Supplement: Supplementary file 1 [file membranes-14-00157-s001.zip]

Archive with 1 entries (1 files):
- membranes-3067932-supplementary.pdf
